# Supplementary material for: Pangenome analysis of Bifidobacterium longum and site-directed mutagenesis through by-pass of restriction-modification systems
Source: BMC Genomics. 2015 Oct 21;16:832. doi: 10.1186/s12864-015-1968-4 (PMC4618763; doi:10.1186/s12864-015-1968-4)
Supplement: Additional file 2: Table S3. — B. longum subsp. longum NCIMB 8809 episome. An .xls document listing the predicted protein function of episomal ORFs located within the genome sequence of B. longum subsp. longum NCIMB 8809. (XLSX 9 kb) [file 12864_2015_1968_MOESM2_ESM.xlsx]

## Sheet: Sheet1
Locus tag	Predicted function
B. longum subsp. longum NCIMB 8809
B8809_0981	Type IV secretory system, TraG
B8809_0982	Hypothetical protein
B8809_0983	Hypothetical protein
B8809_0984	Hypothetical protein
B8809_0985	HipA domain containing protein
B8809_0986	Putative relaxase
B8809_0987	Fic/Doc family protein
B8809_0988	Type II restriction modification endonuclease; EcoRII
B8809_0989	Hypothetical protein
B8809_0990	HipA-like C terminal domain protein
B8809_0991	Putative bacterial mobilisation protein
B8809_0992	Hypothetical protein
B8809_0993	Putative topoisomerase
B8809_0994	Hypothetical protein
B8809_0995	Hypothetical protein
B8809_0996	Hypothetical protein
B8809_0997	Conjugal transfer TraG-like protein
B8809_0998	Hypothetical protein
B8809_0999	Putative antirestriction protein
B8809_1000	Hypothetical protein
B8809_1001	HipA-like C-terminal domain protein
B8809_1002	Fic family protein
B8809_1003	Hypothetical protein
B8809_1004	Hypothetical protein
B8809_1005	Hypothetical protein
B8809_1006	Phage integrase
