# Supplementary material for: Pangenome analysis of Bifidobacterium longum and site-directed mutagenesis through by-pass of restriction-modification systems
Source: BMC Genomics. 2015 Oct 21;16:832. doi: 10.1186/s12864-015-1968-4 (PMC4618763; doi:10.1186/s12864-015-1968-4)
Supplement: Additional file 3: Table S4. — Summary of the B. longum classification. An .xls document describing the classification of the three B. longum subspecies, B. longum subsp. longum, B. longum subsp. infantis and B. longum subsp. suis. (XLSX 12 kb) [file 12864_2015_1968_MOESM3_ESM.xlsx]

## Sheet: Sheet1
Subspecies	Type strain	Morphology	Isolated from	GC content	Carbohydrate fermentation
B. longum subsp. longum	B. longum subsp. longum ATCC 15707	Elongated and relatively thin. Irregular contours and branchings	· Infant and adult faeces	0.61	· Pentoses
			· Faeces from suckling calk		· Non-digestible plant polymers
			· Human vagina		· Incapable of fermenting α-fucose and D-glucuronate
			· Sewage
B. longum subsp. infantis	B. longum subsp. infantis ATCC 15697	No specific traits	· Infant faeces	0.605	· D-glucuronate, α-fucose
			· Faeces from suckling calk		· Incapable of fermenting pentoses
			· Human vagina
B. longum subsp. suis	B. longum subsp. suis ATCC 27533	Slender elongated cells with rare terminal bifurcations in the shape of clubs.	· Faeces from piglet	0.62	· Pentoses
					· Glucose, fructose, mannose, galactose, maltose, sucrose, lactose, melibiose, raffinose
					· Incapable of fermenting rhamnose, melezitose, cellobiose, trehalose, dextrin, starch, inulin, sorbitol, mannitol, glycerol, salicin, gluconate and lactate
