# Supplementary material for: Pangenome analysis of Bifidobacterium longum and site-directed mutagenesis through by-pass of restriction-modification systems
Source: BMC Genomics. 2015 Oct 21;16:832. doi: 10.1186/s12864-015-1968-4 (PMC4618763; doi:10.1186/s12864-015-1968-4)
Supplement: Additional file 7: Table S1. — List of Bifidobacterium longum representatives. An .xls document with a list of all B. longum representatives that were used in the comparative analysis. (XLSX 13 kb) [file 12864_2015_1968_MOESM7_ESM.xlsx]

## Sheet: Sheet1
Strain Name	Accession number	Origin	Genome status	Genome size Mb
B. longum subsp. longum NCIMB 8809	CP011964	Infant faeces	Complete	2.34
B. longum subsp. longum CCUG 30698	CP011965	Adult Intestine	Complete	2.45
B. longum subsp. longum NCC2705	AE014295	Infant faeces	Complete	2.26
B. longum subsp. longum DJO10A	CP000605	Young adult faeces	Complete	2.38
B. longum subsp. longum JCM 1217	AP010888	Adult faeces	Complete	2.39
B. longum subsp. longum KACC 91563	CP002794	Infant faeces	Complete	2.38
B. longum subsp. longum JDM301	CP002010	Human GIT	Complete	2.48
B. longum subsp. longum BBMN68	CP002286	Adult faeces	Complete	2.27
B. longum subsp. longum GT15	CP006741.1	Adult faeces	Complete	2.33
B. longum subsp. longum BXY01	CP008885.1	Human GIT	Complete	2.48
B. longum subsp. longum E18	CM002287.1	Adult faeces	Incomplete	2.37
B. longum subsp. longum ATCC55813	GCF_000003135.1	Human GIT	Incomplete	2.37
B. longum subsp. longum CMCCP0001	GCA_000410595.1	Child faeces	Incomplete	2.4
B. longum subsp. longum F8	FP929034.1	Human faeces	Incomplete	2.38
B. longum subsp. longum 2-2B	GCA_000261205.1	Human GIT	Incomplete	2.62
B. longum subsp. longum 35B	GCA_000261225.1	Human isolate	Incomplete	2.26
B. longum subsp. longum 1-6B	GCA_000261245.1	Human isolate	Incomplete	2.68
B. longum subsp. longum 44B	GCA_000261265.1	Human GIT	Incomplete	2.55
B. longum AGR2137	GCA_000421385.1	Calf faeces	Incomplete	2.27
B. longum D2957	GCA_000478525.1	Human isolate	Incomplete	2.33
B. longum subsp. longum EK5	GCA_000730025.1	Human faeces	Incomplete	2.23
B. longum subsp. longum 17-1B	GCA_000730035.1	Human faeces	Incomplete	2.46
B. longum subsp. longum 72B	GCA_000730045.1	Human faeces	Incomplete	2.37
B. longum subsp. longum 7-1B	GCA_000730055.1	Human faeces	Incomplete	2.4
B. longum subsp. longum 1-5B	GCA_000730105.1	Human faeces	Incomplete	2.36
B. longum subsp. infantis EK3	GCA_000730125.1	Human faeces	Incomplete	2.56
B. longum subsp. longum EK13	GCA_000730135.1	Human faeces	Incomplete	2.47
B. longum subsp. longum LMG13197	GCA_000741245.1	Adult GIT	Incomplete	2.38
B. longum subsp. infantis ATCC 15697	CP001095.1	Infant faces	Complete	2.83
B.longum subsp. infantis 157F	AP010890.1	Infant faeces	Complete	2.4
B.longum subsp. infantis CCUG52486	GCA_000155415.1	Adult faeces	Incomplete	2.45
B. longum subsp. suis LMG 21814	GCA_000741625.1	Pig faeces	Incomplete	2.33
B. longum subsp. suis DSM20211	GCA_000771285.1	Pig faeces	Incomplete	2.38
