# Supplementary material for: Pangenome analysis of Bifidobacterium longum and site-directed mutagenesis through by-pass of restriction-modification systems
Source: BMC Genomics. 2015 Oct 21;16:832. doi: 10.1186/s12864-015-1968-4 (PMC4618763; doi:10.1186/s12864-015-1968-4)
Supplement: Additional file 8: Table S2. — Primers used in this study. An .xls document with a list of primer used in this study and sequences of restriction sites are indicated in bold text. (XLSX 11 kb) [file 12864_2015_1968_MOESM8_ESM.xlsx]

## Sheet: Sheet1
Primer	Sequence	Size
BlmncIMSF	TCAGGATCTAGAGACATGGCAAAGAAGAAGGACA	2037bp
BlmncIMSR	TCAGGAGGATGGCCTCACGCAGCTAACAAATAATCAT
BlmncISF	TCAGGACCATGGGGAATGAGCTGGCGAGAGACG	1110bp
BlmncISR	TCAGGATCTAGAGTTGCGGAACTGCTAAATGT
BlmncISpnz44f	TCAGGAGGATCCGAGATAATGCCGACTGTAC	1249bp
BlmncISpnz44r	TCAGGACCCGGGGTTGCGGAACTGCTAAATGT
BlmncIIF	TCAGGACCATGGCCTTACATATCGGTCAAGAGAATC	1587bp
BlmncIIR	TCAGGACTGCAGCTAGAGCAAAGCCAGTATAGAAGAC
BlmncIIIF	TCAGGACTGCAGGCCGGGAACGTTATGGTCG	926bp
BlmncIIIR	TCAGGATCTAGACGGACGGATTCGCCATGTC
arfBFMHindIII	TCAGGAAAGCTTCCGTGGGCTATGGAATACAAC	579bp
arfBRMXbaI	TCAGGATCTAGACTTGGCAATCCCGGAGTCCTC
arfB-confirmR1	CGTTCCTCTGGCATGGCTT	4025bp
Tetwsal1F	TCAGCTGTCGACATGCTCATGTACGGTAAG
arfB-confirmR2	CAAGGACGATCGCGAGTGA	4091bp
Tetwsal1F	TCAGCTGTCGACATGCTCATGTACGGTAAG
Tetwsal1F	TCAGCTGTCGACATGCTCATGTACGGTAAG	2620bp
Tetwsal1R	GCGACGGTCGACCATTACCTTCTGAAACATA
